# Supplementary material for: Improvement of Dosimetry Planning in 3D Conformal Radiotherapy for Breast Cancer With Lymph Nodes Using the High‐Tangential Tilted‐Supraclavicular Technique
Source: Int J Breast Cancer. 2026 Apr 15;2026:2650553. doi: 10.1155/ijbc/2650553 (PMC13081798; doi:10.1155/ijbc/2650553)
Supplement: Supplementary file 1 — Supporting Information 1 Additional supporting information can be found online in the Supporting Information section. Table S1. The dosimetric data for all 100 patients included in the study, providing detailed dose parameters for target volumes and OARs. [file IJBC-2026-2650553-s001.xlsx]

## Sheet: Sheet1
Technique	ID	All	Ipsilateral Lung :	Ipsilateral Lung :	Ipsilateral Lung :	Ipsilateral Lung :	Heart :	Heart :	Heart :	Heart :	CTV Breast or CW :	CTV Breast or CW :	CTV Breast or CW :	CTV Breast or CW :	CTV Breast or CW :	CTV Breast or CW :	CTV Breast or CW :	(CTV Breast or CW) - 5mm from skin surface :	(CTV Breast or CW) - 5mm from skin surface :	(CTV Breast or CW) - 5mm from skin surface :	(CTV Breast or CW) - 5mm from skin surface :	(CTV Breast or CW) - 5mm from skin surface :	(CTV Breast or CW) - 5mm from skin surface :	(CTV Breast or CW) - 5mm from skin surface :	Supraclavicular :	Supraclavicular :	Supraclavicular :	Supraclavicular :	Supraclavicular :	Supraclavicular :	Supraclavicular :	Axillary Level I :	Axillary Level I :	Axillary Level I :	Axillary Level I :	Axillary Level I :	Axillary Level I :	Axillary Level I :	Axillary Level II :	Axillary Level II :	Axillary Level II :	Axillary Level II :	Axillary Level II :	Axillary Level II :	Axillary Level II :	Axillary Level III :	Axillary Level III :	Axillary Level III :	Axillary Level III :
ST or HT	Nb	Groups	Mean Dose (Gy)	V5Gy (%)	V20Gy (%)	V30Gy (%)	Mean Dose (Gy)	V20Gy (%)	V30Gy (%)	V35Gy (%)	Mean Dose (Gy)	D95% (Gy)	D90% (Gy)	V47.5Gy (%)	V45Gy (%)	V42.75Gy (%)	V40.5Gy (%)	Mean Dose (Gy)	D95% (Gy)	D90% (Gy)	V47.5Gy (%)	V45Gy (%)	V42.75Gy (%)	V40.5Gy (%)	Mean Dose (Gy)	D95% (Gy)	D90% (Gy)	V47.5Gy (%)	V45Gy (%)	V42.75Gy (%)	V40.5Gy (%)	Mean Dose (Gy)	D95% (Gy)	D90% (Gy)	V47.5Gy (%)	V45Gy (%)	V42.75Gy (%)	V40.5Gy (%)	Mean Dose (Gy)	D95% (Gy)	D90% (Gy)	V47.5Gy (%)	V45Gy (%)	V42.75Gy (%)	V40.5Gy (%)	Mean Dose (Gy)	D95% (Gy)	D90% (Gy)	V47.5Gy (%)
ST	1	ST L + IMN	12.4	71.3	21.6	14.7	5.1	0.9	0.2	0.1	46.1	30.2	37	65.6	75.5	80.2	84.4	46.9	30.5	39	74.1	82.6	85.8	88.7	43.3	31.2	36.3	13.8	50.8	70.8	80	42.2	32.1	34.9	27.1	39.5	47	59.5	38.3	29.8	32.3	0	0	6.5	34.4	42.7	40.1	40.7	0
ST	2	ST L	11.2	41.2	24.4	18	1	0	0	0	46.3	34.9	38.8	57.5	76.6	83.6	87.8	47.2	36.7	42.6	66.5	85.5	89.8	92.2	44.6	40	41.6	4.2	51.7	83.2	93.7	38	26	28.4	2.4	16.5	22.4	36.6	39.6	36.1	36.7	0	0	4.5	35.2	41.9	38.7	39.3	0
ST	3	ST L	8.8	31.5	18.6	14.3	1.2	0.4	0.1	0	47.9	37.6	42.9	77.3	86.7	90.2	92.4	48.7	43.7	46.8	85.9	94	95.5	96.3	45.1	36.9	40.1	21.3	71.6	81.7	89.2	37.9	23.7	27.6	6.3	21.3	30.1	41.2	41	36.5	37.7	0	5.8	26.6	61.1	42.3	39.5	40	0
ST	4	ST L	8.5	29.6	18	13.6	0.8	0.1	0	0	47.9	36.6	41.1	76.2	83.8	87.4	90.8	49.1	45	47.3	89.2	95	96.2	97.1	48.4	32.6	35.2	6.4	53.5	71.8	80	39.8	22	30.8	7.7	17.9	37.8	62.6	43.1	40.3	40.9	0	15.9	58.6	92.2	43	39.8	40.4	0
ST	5	ST R + IMN	15.4	72.5	26.5	16.5	2.2	0	0	0	43	21.6	30.3	45	54.3	63.9	71.9	43.6	22.8	30.3	48.9	57.4	66.7	74.4	43.5	31.3	34.9	15.5	57.6	70.8	79.5	40.7	24.7	30	12	30.8	48.8	62.7	40	18	24.2	8	26.6	57.9	72.3	44.8	41.5	42.1	0.3
ST	6	ST R + C	13.7	72.2	21.5	12.4	3.1	0.3	0	0	45.9	28.6	36.9	60.3	74.2	80.8	84.9	46.5	26.3	38.3	68.1	80.6	85.4	88.3	41.1	32.6	35.9	0	4.9	37.4	73.2	42.8	32.5	36.7	11.5	44.5	65.6	78.1	37.8	24.3	31.6	0	0.1	10.3	33.3	40.8	36.9	37.7	0
ST	7	ST L	9.7	36	20.2	14.7	0.9	0.4	0.1	0.1	45.7	32.6	37.1	55.4	70.1	77.6	83.3	46.7	29.6	38.7	69.4	81.4	85.8	88.4	43.6	34.8	38.3	2.8	46	75.5	84.3	39.2	5.6	17.1	18.5	33.1	50.4	68.7	45.4	40.9	41.5	23.4	45.5	76	97.2	43.6	41.7	42.1	0
ST	8	ST L	10.6	37.7	24.7	18	1.8	1.7	0.8	0.5	48	37.2	41.9	76.8	84.9	88.9	91.6	49.1	44.3	47.2	88.6	94.4	95.8	96.8	44.5	39.8	41.3	5.6	50.5	77.7	93.2	34.1	6.2	17.5	15.2	19.2	21.7	25.9	38.3	32.9	35.8	0	0	0.6	22.2	40.6	36.8	38.3	0
ST	9	ST R	9.9	34	20.8	16.2	0.5	0	0	0	47.8	37.9	43.4	76.4	87.2	90.9	93.1	48.6	44.6	46.6	84.5	94.4	96.4	97.1	42.3	33.4	37	0	23	58.2	81.1	41	29.3	33.6	11.6	30.2	45.5	63.1	42.7	39.2	39.9	0	13.6	51.2	85.2	43.3	40	40.6	0
ST	10	ST L + IMN	14.7	72.7	30.1	17.6	4.9	0.1	0	0	45	26.2	33	56.2	66.2	72.6	77.6	45.8	25.7	32.2	63.9	72.1	77.1	81	41.9	32	35.6	0.8	25.6	58.3	74.4	40.1	23.1	34.8	11.5	28.7	38.9	57	39.7	28.9	32.4	0	0	15.8	59.3	41.8	36.4	39	0
ST	11	ST L	9.5	34.4	19.6	14.4	1.3	0.3	0	0	48.1	38.6	43.2	76.3	86.4	90.7	93.3	49.2	45.9	47.2	88	96.1	97.6	98.2	43.7	34.5	36.2	8	56.5	75.9	82.5	39.9	16.8	27.2	24.3	36.7	47.6	56.7	41.8	37	38.5	0.2	8.5	44.4	71.5	44.2	41	41.6	2.4
ST	12	ST R + IMN	17.7	87.2	33.5	18.7	2.3	0	0	0	48.5	37.2	41.9	78.3	85.5	88.9	91.7	49.6	43.7	47.1	88.6	94	95.5	96.6	44	38.1	41	0	44.2	81.2	91.6	40.5	31.7	33.7	9.2	20.2	30.3	49.8	42.1	38.8	39.8	0	6	44.1	80.8	40.9	31.6	34.1	0
ST	13	ST L + C	13.3	83.8	21.7	13	4.7	0.8	0.4	0.2	46.2	31	36.4	62.6	72.8	78.3	83.1	47.1	31.2	38.6	70.7	79.8	84.1	87.4	45.4	42.7	43.1	10	59.5	94.6	99.8	46.3	38.6	40.6	51.7	71.1	80.8	90.2	41.9	32.4	38.4	6.4	24.1	47	77.5	43.4	41.2	41.7	0
ST	14	ST R	11.5	39.8	24.4	17.9	0.5	0	0	0	48	38.9	42.8	74.3	85.6	90	93.2	49.1	45.7	47.1	86.6	95.8	97.2	98	43.9	35.3	38.1	11.4	49.1	76.7	85.2	35.2	6.2	15.7	3.5	13.5	29	46.8	40	29.3	31.9	0.3	12.7	35.5	57.3	41.3	37.5	38.8	0
ST	15	ST L + C	9.6	51.5	16.1	11.2	4.2	0.5	0.2	0.1	46.2	28.9	36.6	65.9	73.5	78.7	83	47	27	36.6	75	80.1	83.7	86.6	41.5	35.4	37.6	0.6	13	38	68.7	42.9	30	33.2	43.1	48.6	52.8	60.4	37.4	26.9	31.2	0	1.1	3	19.6	41.1	37.9	38.5	0
ST	16	ST R	6.2	23.6	11.8	7.2	0.5	0	0	0	47.3	34	39.7	70.7	80.1	84.7	88.7	47.8	33.1	41	78.6	85.5	88.7	90.4	39.6	30.2	33.6	0	0.3	18.3	52.3	29.4	3.9	6.5	0.5	3.3	5.3	12.5	37.4	27.9	32.6	0	0	1.7	21.5	39.9	37.3	37.7	0
ST	17	ST R + C	16.9	88.8	28.7	15.8	2.6	0	0	0	47.8	36.7	41.6	74.9	84.6	88.5	91.3	48.7	41.4	46.1	84.2	92.3	94.2	95.5	44.3	34.7	38.4	12.3	57.3	79.2	86.9	45.4	39.8	41.8	23	63.4	85.7	93.8	44.3	39.4	40.1	18.1	45.3	52.9	86.1	42.3	39.6	40.4	0
ST	18	ST L + IMN	12.1	60.9	21.3	14.1	4.6	0.7	0.2	0.1	46.3	35.1	38.5	62.5	74.3	81	86	47.9	39.4	43.1	77.5	86.9	90.5	93.5	42.7	34.5	37.7	2.6	28.8	58.8	80.7	43.3	33	35.6	29.8	49.1	58.6	70.4	41.3	36.7	38.2	1.5	11.7	33.5	62	43.3	40.3	41	0.3
ST	19	ST R + IMN	16	81.7	29.2	16.3	2.5	0.2	0	0	47.3	34.4	38.6	68.9	77.9	83	87.1	48.2	35	40.8	77.6	84.2	87.6	90.2	42.1	34.5	37.2	0	16.2	51.5	79.1	42.4	33.7	35.6	29.5	34.3	41.9	55.7	40.1	33.2	36.4	0	5	29.7	58.2	41.7	33.8	35.4	0
ST	20	ST L + C	12.1	62	22.3	15.3	4.5	0.2	0	0	46.5	34.7	38.3	63.4	75.7	81	85.8	47.7	37.4	42.3	75.7	86.4	89.4	92.1	43	32.3	36.4	3.1	42	70.9	80.4	43.8	34.6	37.2	25.4	55	63.9	76.4	44.7	41.3	41.9	12.5	40.7	79.5	98	44.2	41.7	42.2	2
ST	21	ST R	9.3	34.7	19.8	13.8	0.6	0	0	0	48.5	45	47.7	81.7	89.9	92.9	94.8	49.6	47.9	48.7	92.8	99.1	99.6	99.8	43.9	36	38.9	4.9	49.1	76.9	85.9	35.4	6.7	17.8	9.6	14.1	22.9	37.1	40.3	34.8	37	0	0	20.4	52.8	43.3	41	41.5	0
ST	22	ST L + IMN	12.6	70.8	23.6	15	4.4	0.4	0.1	0.1	47	35.8	40.4	67.4	81.4	86.2	89.8	47.9	39.7	44.9	76.2	89.7	92.6	94.5	44.1	38.4	40.6	7.4	41.6	75.9	90.4	38.6	29	30.7	5	27.6	33.7	39.2	36.6	29.2	30.8	0	0	0	10.5	41	36.3	38.2	0
ST	23	ST L + IMN	10.7	59.3	18	11.5	4.2	0.1	0	0	46.8	34.4	39.5	60	79.8	85.1	88.6	47.6	36.6	43.7	66.7	87.3	91.1	93	42.8	32.8	36.1	5.3	41.3	66.9	77.5	44.9	35.6	37.4	18.8	76.4	81.3	83.4	44.1	37.5	38.4	13.9	55.6	63.6	75.7	42	36.1	39.2	0.3
ST	24	ST R + IMN	12.2	75	16.7	6.5	1.3	0	0	0	48.3	39.5	44	74.9	87.4	92	94.3	48.9	43.6	45.9	80.5	92.4	95.9	97.2	40.1	32.9	35.8	0	4.9	22.2	49	39.6	23.1	26.2	19.2	43.6	51.5	55.6	32.3	18	20.8	0	0	0	1.9	39.9	29.4	33	0
ST	25	ST R	11.4	39.1	23.2	18	0.7	0	0	0	48.5	40.5	45.2	79.7	90.4	93.3	95	49.4	46.4	47.3	88.8	98	98.9	99.2	44	34.7	37.1	9.3	59.1	75.7	82.8	38.5	24.9	27.8	12.3	24.8	34.3	44	39.8	35.8	37	0	0	7.5	43.1	43.3	40.9	41.6	0
ST	26	ST R + IMN	15	84.7	22.3	12.3	2.1	0	0	0	47.5	35.1	40	73.7	82.5	86.5	89.5	48.5	38.9	44.9	82.5	89.8	92.3	94	44.3	40	41.5	4.1	46.7	77.6	93.9	43.6	35.6	36.9	32	49.1	58.9	71	41.7	36.9	38.2	4.1	15.5	33.7	64.1	43.6	41.3	41.7	0
ST	27	ST L	6.2	23	12.9	6.7	1.3	0.9	0.5	0.3	46.2	32.3	38.2	58.2	77.6	83.5	87.2	46.8	32.6	41.4	64.4	83.9	88.3	90.6	37.4	29.6	32.1	0	0	0.7	15.6	29.8	3.3	5.4	10.5	16.8	22.5	26.6	33.1	14.8	20.4	0.6	2.1	3.7	8.6	39.4	36.4	37	0
ST	28	ST L + IMN	14.8	79.6	28.2	17.7	4.2	0	0	0	46.1	31.9	41.2	61.5	69	75.3	81.9	47.8	32.7	40	77.1	82.7	86.8	89.6	44.2	35.7	39.2	0.4	60.5	81.5	87.6	44.1	34.8	37.7	46.6	53.9	58.4	69.2	41.6	38.9	39.5	0	0.6	26.7	75.3	38.1	30	30.6	0
ST	29	ST R	8.1	29.9	16.5	12.1	0.7	0	0	0	48.8	40.8	45.2	82.2	90.3	93.4	95.3	49.7	46.9	47.7	91.6	98.4	99.7	99.9	43	34.3	37.9	0.8	33.7	66.6	83.6	34.2	3.7	7	4	15.4	26.6	39.9	40.6	37.8	38.3	0	0	10.4	53.9	42	39.1	39.7	0
ST	30	ST L + IMN	14.6	71.7	29.4	17.4	4.6	0.8	0.4	0.3	46	32.6	36.4	60	69.8	75.4	81.3	47.9	35.1	40.2	72.9	80.9	85.6	89.6	40.8	33.1	36.6	0	5.6	31	64.4	43.7	37.3	38.6	29.8	43.6	50	69.9	40.5	36.7	37.7	0	0	13.8	56.3	38.5	30.9	32.3	0
ST	31	ST R	9.6	34.4	18.7	14.2	0.7	0	0	0	47.3	38.6	43.1	55.2	83.3	90.5	93.5	48.4	44.6	45.4	63.1	93.1	98.5	99.4	41.6	33.7	36.2	0	8.6	44.4	78.6	41.2	27.9	31.3	0	35.4	62.2	68	36.3	26.1	28.4	0	0	10.1	21.6	39.2	31	36.3	0
ST	32	ST R + C	15.3	83.2	24.1	13.8	2.6	0	0	0	45.3	31.2	35.4	54.8	66.5	73.7	79.7	46.5	32.6	37.5	65.6	75.2	80.5	85	43.9	36.8	39.8	5.9	42.6	75.7	87.5	41.5	29.2	33.2	13.9	24.2	44.1	68.3	42.9	35.9	39	0	25.4	64.2	86.6	45.4	43.4	43.8	0
ST	33	ST L	10	35.3	22	16.9	1.5	1.1	0.6	0.4	48.5	38.7	43.5	79.6	87.3	91	93.3	49.6	45.8	47.4	89.7	96.3	98.1	98.8	44.5	36.2	40.4	7.3	60.5	81.6	89.7	40.1	16.3	27.1	19.4	41.3	51.2	62.6	39.7	29.7	33.7	0	1	23.2	56.5	42.9	40.7	41.1	0
ST	34	ST L + IMN	11.4	74.8	16.9	11.6	5	1	0.5	0.2	45.5	30.7	35.9	59.7	69.9	76	81.4	46.5	30.6	38.2	69.4	78.1	82.7	86.3	43.2	38.7	40.6	1.3	24.9	61.8	90.9	46.8	37.4	39.2	61	71.1	78	85.7	41.1	32.1	37.5	0.7	11.2	39.3	66.5	43.6	41.1	41.8	0
ST	35	ST R	9.4	34.5	19.5	14.7	0.6	0	0	0	48.7	40.1	44.2	80	88.5	92.2	94.7	49.9	47.1	47.9	92.9	98.7	99.4	99.6	44.7	36.4	39.8	14.5	63.6	81	88.4	42.6	31.7	37.9	19	39.9	58.5	75.9	44.5	41.1	41.9	5.3	44.3	80.8	98	44.5	42	42.5	0.6
ST	36	ST L + IMN	10.1	55.2	17.8	13.2	4.4	1.2	0.5	0.3	45.7	27.6	35.7	61.1	71.6	78.1	83.1	46	23.8	34.4	67.8	76.5	81	84.7	40.9	35	38	0	2.1	23.5	65	34.8	4.7	14	10.1	13.5	18.2	28.3	40	37	37.6	0	0	6.3	40.4	40.8	37.5	38.2	0
ST	37	ST R + IMN	14.8	82	22.4	13.3	2.3	0.1	0	0	46.9	36.2	42.4	69.1	86.1	86.6	91.8	47.7	41.2	45.5	74.2	91.8	94.2	95.3	41.9	32.3	35.7	0.4	20.5	58	77.5	44.1	32.3	37.2	20.9	60.9	75.6	83.1	39.5	31.2	33.5	0	2.4	20.9	48.2	41.2	33.7	37.4	0
ST	38	ST L + IMN	12.6	64.9	23.4	16.8	5	2.6	0.9	0.4	46.7	33.3	38.3	67.6	77.7	82.5	86.4	47.6	33.3	40.7	77.6	85.6	87.9	90.1	48.5	39	42.9	75.2	85.1	90.4	92.7	44.4	33.7	36.7	34.4	61.5	70.7	80	40.4	30.2	32.2	0	21.8	48.4	61	46.6	44.6	45	25.5
ST	39	ST L	8.6	26.8	20.2	16.9	0.2	0	0	0	45.1	27.5	35.7	61.3	75.3	80.9	84.5	47.1	34.6	41.4	68.6	83.4	88.3	91	42.6	33	37	0.7	27.7	64.2	80.9	34.7	14.9	20.1	0.9	11	19.9	30.2	41.4	37.6	38.2	0.1	9.4	31.1	60.9	42.8	40.5	41	0
ST	40	ST L	10.9	38.3	25.1	17.8	1.6	1.2	0.7	0.5	48.3	38.4	43.4	79.2	87.1	90.9	93.4	49.5	46.4	47.8	91.5	97.7	99.1	99.5	43.6	35.9	39.9	0.9	39.6	77	88.4	37	4.8	22	15.1	27.8	31.5	37.2	39.6	36.5	37.1	0	0	6.2	33	41.7	39	39.5	0
ST	41	ST L + C	12.8	57.4	27	15.5	4.4	1.4	0.7	0.4	44.5	25.4	34.1	58.2	70.3	75.7	80.2	46.6	32.6	38.5	65.6	78.5	83.6	87.5	42.9	32.2	36.1	2	39.7	68.9	80.4	42.7	30	36	14.3	39.6	60.5	77.3	40.7	33.3	34.6	2.9	17.2	32.5	55.7	38.7	31.5	32.1	0
ST	42	ST L + IMN	13.9	77.1	24.2	17.7	4.7	0	0	0	46.1	34	37.9	58.6	70.3	77.2	84	47.8	36.4	41.7	76.9	85.5	88.7	91.4	44.5	37.5	40.8	0	65.4	84.7	90.7	45.2	38.6	39.4	43.5	52.7	61.4	82	43	40.6	41.1	0.3	7.8	58.6	95.1	43.8	42.1	42.4	0
ST	43	ST R + IMN	15.5	74.8	26.4	17.3	1.3	0	0	0	45.7	31.3	36.5	59	73	79.6	84.3	46.7	32.3	40.8	66.6	81	86.9	90.3	44.6	36.4	39.8	9	65.8	82.7	88	35.3	10.5	18	3.2	13.9	25.2	40.8	43.3	40.7	41.3	1.2	12.8	62.8	96.1	45.1	43.8	44	0
ST	44	ST L	7.9	28.8	20.1	11.6	2.1	2.8	1	0.3	45	29.5	35.1	43.4	63.2	74	80.5	45.5	29.2	35.7	47.5	67.3	77.6	83	40.9	34.1	37.2	0	6.7	30.6	63	31.9	4.5	10.1	0	3.1	13.7	24.7	36.9	23.5	29.7	0	0	5.2	23.7	40.9	38.4	38.8	0
ST	45	ST L	8.6	26.8	20.2	16.9	0.2	0	0	0	45	26.8	34.9	60.6	74.8	80.1	83.7	46.8	32.6	39.9	67.1	82.2	86.7	89.5	42.5	32.8	34.9	0.7	31	66	78.8	34.6	14.1	19.4	0.9	12.6	21.8	31.7	41.3	37.6	38.2	0	8.5	27.5	59.2	42.7	40	40.7	1.2
ST	46	ST R	8.6	32.1	19.3	14.4	0.2	0	0	0	46.3	34.2	40.5	58.4	82.4	87.3	90	47.1	38.8	44.2	60.8	87.5	92.2	94	38.1	28.6	32	0	0	2.3	29.8	34.9	15.9	22.6	0	8	18.6	28.3	37.7	34.5	35	0	0	3.9	16.1	38.4	36.6	36.9	0
ST	47	ST R + IMN	9.5	54.1	12.3	9.2	3.9	0	0	0	44.2	24.5	32.6	50.3	67.8	74.3	78.9	44.5	24.8	32.3	51.1	71.2	77.6	81.8	40.3	31.7	34.9	0	1.6	25.3	61	40	24.4	28.7	1.6	28.1	45.7	60.6	49.1	22.8	28.2	4	16.2	31.4	54.5	44.2	24.5	32.6	50.3
ST	48	ST R + IMN	15.1	64.9	24.8	17.8	0.1	0	0	0	44.9	27.2	34	58.7	67.7	74.3	79.4	45.9	28.7	35.6	64.9	72.6	78.9	83.5	44.4	36.2	39.9	6.3	60.8	81.5	88.9	39.1	13.2	23.8	13.2	24.6	41.3	60.9	44.4	40.5	41.3	16.5	39	67.7	95	44.9	27.2	34	58.7
ST	49	ST R + IMN	13	61	23.1	17.9	2.1	0	0	0	45.8	25.6	34.8	60.9	76.9	82	85	45.6	25.4	34.8	59.6	77	82.2	85.2	42.1	32.4	36	0	24.2	60.8	77	38.9	20.6	26.1	4	22.4	41.1	55.9	40	19.8	33.8	3.7	19.5	38	63.8	45.8	25.6	34.8	60.9
ST	50	ST R + IMN	16.3	81.9	26.9	17.6	2.5	0.5	0	0	45.5	29.4	36.4	56.8	76.8	81.8	85.4	46.4	30.8	41.1	60.6	83.2	87.9	90.5	42.5	31.9	36.2	1.2	37.9	67.9	78.3	40.2	24.6	30.7	0.1	25.5	46	62.4	42.1	37.9	39	1.9	16.1	40.8	72.4	45.5	29.4	36.4	56.8
HT	51	HT R	9	33	19.5	11.7	0.6	0	0	0	48	39	43.7	72	87	91.2	93.5	49	45.4	46.5	81.8	96	97.9	98.3	38.8	20.7	27.8	0	5.6	29.7	62.2	42.5	21	28.4	15.5	59.6	75.5	80	40.9	21.6	30.2	14.3	20.4	30	53	37.1	30	31.6	0.7
HT	52	HT R + IMN	12	69.1	18.1	9.1	2.7	0	0	0	44.3	21.7	32.6	53.3	67.6	74.4	79.5	44.6	18.7	30.7	60	73	78.3	82.2	40.4	26.3	32.5	0.7	16	40	65	40.3	14.9	22.8	34.6	54.8	62	66.4	37.6	29	30	9.5	13.8	18.5	28.3	42.7	40	40.6	0
HT	53	HT L	9.9	39	22	11.4	1.5	1.2	0.5	0.2	48.5	39.5	44.7	80.2	89.4	92.3	94.3	49.5	46.3	47.4	89.4	97.6	98.7	99.1	39	30.3	31.9	0	4.3	23.5	49.7	44	35.6	37	25.8	51.5	63.9	74.8	42.7	29.3	33.1	24.8	45.3	60.2	71.4	38.1	29	30.9	7.6
HT	54	HT L	5.8	21.2	11.1	7.5	0.6	0	0	0	45.1	20.3	34.3	61.7	74.3	79.5	83.1	45.3	15.6	32.1	69.2	80.4	83.9	85.8	42.9	36.9	39.2	0.5	28.4	58.2	82.7	33.4	3.7	6.7	14.6	32.7	42.6	49.5	39.3	19.5	24.8	19.4	38.6	48.6	55.3	40.4	37	37.6	3.3
HT	55	HT R + IMN	13.2	75.9	17	9.2	1.3	0	0	0	46.4	31.5	39.6	65	72.8	78.7	83.6	47.2	29.7	38	75.7	80.1	83.5	86.9	45	40.1	42.2	7.7	62.9	87.2	94	47.8	39.3	41	63.7	67.7	81.8	91.7	42.5	32.8	36.2	9.5	27.4	56.6	70.5	41.4	37.5	39	0
HT	56	HT L + IMN	8.5	60.8	9.9	4.8	4	0	0	0	44.9	19.7	31.4	61.4	71.4	76.7	80.9	45.2	18.4	29.9	67.1	75.8	79.8	82.9	39.3	30	33.8	0	1	14.9	44.1	44.1	31.6	36.1	41.1	58.4	64.6	73.9	37.6	25.3	29.6	7.7	12.4	17.2	28.9	38.2	34.8	35.6	0
HT	57	HT WT L (+ IMN)	7.6	28.9	14.3	10.1	1.1	0.5	0.1	0	48.6	41.5	44.9	75.7	89.7	93.6	95.8	49.5	45.8	46.8	85.4	97.6	99.2	99.4	39.7	30.5	34.1	0	1.3	18.9	52.9	47.7	39.3	43.3	66.2	90.7	92.1	94.4	44.4	33	34.7	39	61.3	67.8	72.8	40.1	35.3	36.2	2
HT	58	HT R + IMN	13.3	70.6	21.1	12.9	2.6	0	0	0	46.8	34.2	38.4	62.5	71.8	78.4	85.1	48.4	36.4	41.2	78.8	83.5	87.3	91.2	41.8	36.1	39.3	0	6	41.1	80.1	49.2	37.6	42	78.5	85.7	88.9	91.8	40.6	36.3	36.8	2.7	14.1	20.9	43.6	39	35.8	36.4	0
HT	59	HT L + IMN	9.8	58.2	13.4	9.3	3.4	0.1	0	0	47.4	34.4	38.6	71.9	78	82.7	86.8	48.8	37.1	41.4	83.8	87	89.6	92.1	41.7	35.4	38.3	0	10	39.3	73	47.4	38.6	40.9	68.6	77.8	83.2	91.1	42.8	33.2	35.6	20.6	40.6	53.9	65.4	40.7	35.4	37.3	0.9
HT	60	HT L	8.7	33.7	17.8	11.9	0.5	0	0	0	47.3	38.6	42	58.5	76.9	88.2	92.4	48.7	43.7	44.7	70.3	88.6	98.2	99	43.3	38.6	39.5	0.4	32.8	64.4	83.5	46.4	39.7	41.7	37.3	68.2	87.3	93	44.6	39.6	40.3	24.8	36.8	55.6	87.2	43.4	41.7	41.9	0
HT	61	HT L	10.9	37.9	24.6	18	1.6	1.8	0.8	0.4	48.5	38.7	42.7	74.2	86.3	90	92.8	49.9	46.3	47.3	87.8	97.6	98.5	99	44.3	36.2	39.6	0	59.9	83.5	88.2	46.5	37.7	39.9	53.4	77.8	82.9	88.8	44.6	38.3	39.1	26	39.9	55.2	77.1	42.9	40	40.4	0
HT	62	HT R	5.5	21.8	9.4	5.7	0.5	0	0	0	48.4	40.1	44.5	78.9	89.1	92.4	94.7	49.5	46.4	47.4	89.3	97.4	98.5	99.1	38	31.6	34	0	0	0	15.3	47.6	36.7	43.8	72.1	86.3	92	93.3	42.6	27.7	32	31.2	43.5	53.4	62.7	38.3	26.7	31.2	2.2
HT	63	HT L + C	7.8	43.4	10.7	6.8	5	1.7	0.9	0.5	46.6	33.5	38.4	65.8	79.2	83.4	87	47.7	36.9	44.3	75.7	88.8	91.4	93	42	37.8	38.7	0	14.1	41.9	70.5	46.6	38.1	41.2	50.4	83.6	87.4	91.2	44.7	36.9	37.9	37.6	44.5	53.6	69.2	41.9	38.7	39.5	0
HT	64	HT L + IMN	8	38.8	13.3	7.8	4.4	1.4	0.7	0.5	45.1	26.2	33.7	61.6	68.7	75.2	80.8	46.4	27.6	36.1	71.9	77.3	82.2	86	38.6	35.4	36.5	0	0	0.2	19	49	44.5	47.5	89.9	94.5	95.9	96.7	41.5	29	32.2	26.8	33.8	41.5	53.6	39.3	36.6	37.2	0
HT	65	HT L	4.8	18.1	9	4.2	1.9	1.5	0.7	0.4	48.2	39.7	44.3	74.7	87.6	92.6	94.5	49.1	45.1	46.3	82.9	95.2	98.9	99.4	39.4	32.4	33.5	0	4.8	26.4	48.1	39.8	12.1	26.7	3.2	21.2	55.8	73.4	39.4	27.1	30.2	0	8.4	28.8	50.4	42.8	34.2	37.5	6.3
HT	66	HT R + IMN	14	75.9	22.2	12.9	2.8	0.3	0	0	47.6	36.4	41.1	72.4	83.9	87.8	90.8	48.7	46.1	47.7	81.9	92.2	94.4	96	42.2	35.7	38.6	0	14.9	50.2	80.5	48.2	44.9	45.9	60.9	94.5	99.5	99.8	43.5	33.1	36.1	32.4	40.9	51.2	64.4	41.1	37.4	38.3	0
HT	67	HT L	7.1	22.8	14.2	11	1.1	0.9	0.5	0.3	47.1	36.8	40	60.3	76	83.7	89	48.7	42.2	44.7	76.1	89.1	94.3	96.7	40.4	31.8	34.6	0	5.9	32.3	58.1	38.2	9.8	20.7	0	26.5	49.5	60.7	39.5	24.3	29.5	13.9	27.5	39.1	50.8	39.8	35.9	36.6	0
HT	68	HT R	7.3	27.9	14.2	9.8	0.4	0	0	0	48.3	39.6	44	75.9	88.1	91.8	94.1	49.6	46.5	47	87.9	99.1	99.9	100	44.8	36.4	39.5	10.8	66.5	84.4	88.8	48.4	44.5	45.8	70.9	93.9	97	97.8	45.4	34.4	38.5	36.3	69.7	78.3	85.8	44.3	34	36.6	16.8
HT	69	HT R + IMN	11	70.2	13.7	8.4	4	0.3	0	0	47.2	33.5	38.5	70.5	78.2	83.2	87	48.5	35.3	43	83	88	90.3	92.3	39.8	33.7	36.8	0	0.3	13.5	42.8	44.8	31.5	35.4	46.8	64.6	71.9	79.2	37.4	20.9	25.3	10.4	13.8	18.7	34	41.3	38.6	39.4	0
HT	70	HT R + IMN	13.7	74.3	21.5	12.8	2.1	0	0	0	48	37.2	42.3	76.8	85.6	89.3	91.9	49	43.8	46.9	87	94	95.8	96.9	38.9	31.1	34.7	0	0	6.9	34	44.4	34.4	36.1	35.9	63.2	67.4	73.5	37.8	35.1	35.6	0	0	0	4.9	39.6	37.2	37.7	0
HT	71	HT L + IMN	12.8	64	23.9	17.4	4.6	0	0	0	45.2	27.1	33.8	58.6	66.4	71.9	76.9	46.2	23.9	32.7	71.8	75.5	78.6	82.1	45	38.5	42.3	0.4	68.6	88.7	92.3	47.8	40.2	42.1	65.2	74.8	86.9	94.4	43.6	40.8	41.5	0	23	71.9	96.2	44.6	42.8	43.2	0
HT	72	HT L + C	10.4	58.2	17	12.4	4.8	0.9	0.5	0.4	45.7	28.8	36.1	62.2	76.1	81	84.4	46.5	27	39.7	70.6	84.4	87.5	89.4	42.4	35.4	38.5	0	14.9	53.5	81.6	44.5	29.6	39.9	17.1	72.2	85.5	89.6	37.9	25.1	30.4	9.6	17.7	24.8	32	37.4	32.8	34.4	0
HT	73	HT R + C	12.6	75.6	18.7	12.2	5	0.2	0	0	47.5	34.6	39.7	74.8	81.3	85.6	89.1	48.7	39	45.4	85.7	90.4	92.3	94	42.2	34.7	37.8	0	18.5	53	80.3	46.4	37	38.9	65.1	68.6	75.2	84.7	45	38.8	39.5	31.9	38.6	55	80.2	41.6	38.5	39	0
HT	74	HT R + IMN	11.5	72.4	14.3	7.6	3	0	0	0	47.2	34	39.1	68.1	79.3	84.3	88.2	48.1	35.6	42.7	76.8	86.6	89.9	92.3	40.4	36	37.1	0	2.9	20.7	49.4	46.8	39.6	41.9	45.1	81.7	88	93.4	44.9	35.2	36.7	42.7	51.4	63.4	75.7	40.3	36.2	37.2	0.5
HT	75	HT R + IMN	12.2	72.7	17.3	9.5	3.2	0.3	0	0	47.8	35.1	39.5	71.5	78.9	84	88.4	48.8	37.7	42.6	80.5	86.1	89.8	92.8	37.7	31.4	34	0	0	0.8	16.2	48.7	37.1	44	77.2	87.5	91.6	93.2	41.4	31.6	34.6	13.1	27.4	43.6	59.1	40.8	37.7	38.2	0
HT	76	HT L + C	11.4	71.7	17.1	11.5	2.3	0	0	0	46.2	33.3	37.5	62.4	73.4	79.4	84.4	48.1	38.5	44.1	79.7	88.6	91.6	93.6	44	34.7	38.6	7.2	55.6	75.8	85.7	49.1	44.5	46.9	86.7	94.6	96.6	97.6	46.4	36.3	39.6	49.9	59.7	82.5	89	41.1	32	34.8	0
HT	77	HT R + C	14.2	77.1	19.1	11	2.3	0	0	0	45.2	32.8	36.1	49	58.5	65.1	75.4	46.6	32	36.8	63.4	68.9	71.7	81.3	44.8	35.8	39.7	18.7	68.1	80.9	87.5	45	31.8	38.1	39.2	60.9	76.5	84.6	45.5	36	39.8	28.5	70.5	83.7	88.7	46.7	45	45.5	18.3
HT	78	HT L + C	8.6	56.7	10.9	6.9	4.4	0	0	0	45.8	28.6	35.5	62	74.5	79.3	83	46.7	27.2	38.2	70.7	82.8	85.6	87.7	42.3	36	38.9	0.2	19.1	48.9	80.3	45.4	29.7	36.9	46.1	73.9	80.5	84.5	36.7	17.7	21.7	21.9	27.7	32.5	37.2	38.3	29.2	31.4	0.7
HT	79	HT L + C	10.6	58.3	17.7	13.3	5	0.6	0.1	0	44.8	21.4	32.4	61.1	70.7	75.3	79.4	45.6	19.2	31.8	70.2	78.6	81.5	84	44.2	36.8	40.4	1.5	51.8	80.9	89.6	47.1	38.1	40.1	62.7	71.6	79.4	88.6	41.1	32.6	35.3	5.4	20.4	39.3	59	41.7	38.4	39.7	0
HT	80	HT L	6	24.5	11.8	6.6	1.6	1.7	0.9	0.5	46.7	37.4	41.5	58.3	77.4	87	91.7	47.8	43	44	66.9	86.9	95.7	98.7	42.1	35.4	38.4	0	15.8	49.4	77.4	39.8	13.7	23.2	16.2	32.3	55.9	69.4	41.8	32.9	35.6	20.8	29.1	36.6	51.1	41.5	38.6	39.1	0
HT	81	HT R + C	14.9	75.1	24	14.3	2.3	0	0	0	46.9	34.9	38.3	62.8	72	79.9	85.5	48.6	36.8	52.5	79.5	84.9	89.4	92.5	44.4	36.1	39.5	2.8	63.8	80.5	87.6	47	40.4	41.9	54.1	67.7	86.3	94.8	45.8	42.2	42.8	17.4	69.1	90.8	100	45.1	43.2	43.6	0.8
HT	82	HT R	8.4	30.6	17.4	12.4	0.3	0	0	0	48.3	39.1	42.9	72.9	85.1	90.2	93.5	49.9	46.1	47.1	87.9	97.7	99.7	99.8	41.8	33	37.2	0	14.1	50.3	80	45.4	37.7	39.1	35.7	59.7	74.2	84.4	41.9	38.9	39.4	0	0.9	36.1	76.2	40	37.8	38.1	0
HT	83	HT L + IMN	9.2	55.2	13.4	7	3.8	0	0	0	46.7	30.8	36.9	68.2	75.5	80.3	84.3	47.8	30.1	39.3	79.6	83.9	86.5	89	39.4	33.6	35.9	0	0.1	12.7	39.7	46.2	36.8	38.8	58.1	65.5	71.9	84	41	33	35.8	12.9	19.5	30	46.3	40.3	37.1	37.7	0
HT	84	HT R + IMN	11.3	71.3	13.5	6.4	3	0	0	0	46.9	30.6	37.4	70.2	79.5	83.4	86.6	47.6	29.3	40.4	44.5	85.5	87.9	89.9	40.2	35.2	36.4	0	4	22.3	48.4	46.6	32.1	38.8	65.4	79.5	84	87.7	37.8	22.2	26.3	18.7	26	31.2	35.9	38.6	34.9	35.9	0
HT	85	HT L	9.9	38.2	22.7	14.6	1.4	0.6	0.2	0.1	48.7	40.2	45.2	82.2	90.3	93.2	94.8	49.7	46.7	47.8	91.9	98.4	99.5	99.7	41.3	34.5	37.7	0	9.8	37.4	66.6	42.2	25	34	24.6	55.7	64.4	69.9	43.2	35.1	35.9	34	41.7	47.2	55.4	39.3	35.5	36.3	0
HT	86	HT L + IMN	10.4	57.3	18.6	11	4.2	0	0	0	46.4	31.9	37.2	65	74.9	80	84.7	47.6	32.9	40.6	76.2	84	87.2	90.1	42.4	34.5	38.2	0.1	23.4	56.8	80.6	48.7	42.1	43.8	77	86.4	92.7	98.7	45	33.9	36.6	40.2	51	61.7	73.3	39.2	31.8	34.6	0
HT	87	HT R + C	12.7	71.6	16.9	11.6	3	0	0	0	45.8	27.6	35.2	59.3	71.9	77.5	82.2	47	26.1	37.9	69.4	81	84.9	87.7	43.5	37.6	40.5	0.4	31.7	74.8	90	43.6	28.7	36	32	56.3	66.6	74.9	39.4	31.3	33.4	2.6	7.3	15	41.3	40.6	38.1	38.7	0
HT	88	HT R + IMN	10.9	68.9	13.2	6.6	3	0	0	0	47.8	37.5	43.4	69.3	86	90.7	92.6	48.6	43.8	45.4	75.7	92	95.6	96.4	41.9	34.2	37.6	0	8.6	49	80	44.2	34.2	37.7	24.6	57.4	74.7	82.4	41.2	33.9	37.5	6.7	11.7	27.4	62.4	46.4	39.3	39.8	0
HT	89	HT L + IMN	9.6	60.1	15	8.1	4.1	0	0	0	46.7	32.1	38.4	66.7	79.7	84.1	87.3	47.5	32.4	42.6	75	87.2	89.8	91.5	39.1	28.7	31.7	0	1.2	18.9	50.3	47.4	42	45	42	90	93.5	96	42.4	28.1	32.4	30.6	39.2	48.3	61.6	39.1	33.4	35.4	0
HT	90	HT R + IMN	11.6	66	16.9	9.2	3.3	0.1	0	0	46.9	32.9	38.3	68.7	77	82.4	86.8	47.3	29.4	38.9	77.6	83	86.3	88.8	40.1	32.1	34.7	0	6.1	28.4	54.3	42.3	32.2	35.7	25.6	36.9	51.7	66.1	40.1	37.1	37.7	0	0.1	8	41.7	41.1	39.2	39.6	0
HT	91	HT R	6.7	26.5	12.2	7.4	0.5	0	0	0	48.3	41	44.1	70	87	92.9	95.4	49.1	44.8	46	77.6	94.2	98.8	99.8	40.2	34.8	36.3	0	5.3	22.4	48.9	42.5	23.4	29.8	19	43.5	71.7	82.3	42.1	32.6	33.7	28.6	37.4	43.4	53.8	38.9	34.4	35.2	2
HT	92	HT R + IMN	10.7	53.4	16.7	11	4.5	1.7	0.1	0	47.1	36.8	41.3	64.3	83.4	88.1	90.9	48.1	43.1	45.7	74.2	92.8	95.2	96.1	41.5	34.3	37.4	0	12.5	41.1	71.1	46.6	36	40	52.8	74.4	83.7	89.3	45	37.5	38.2	37.5	45.4	59.3	74.9	41.2	37.6	38.5	0.7
HT	93	HT L + C	12.1	66	20.3	14.7	4	0.2	0.1	0	45.8	33.2	36.6	57.9	66.9	74	80.6	47.8	31.7	38.9	80.9	85	87	88.8	43.7	34.6	38.9	3.7	47.5	76.6	86.6	44.2	31.6	38.6	35.3	47.8	68	80.7	44.3	40.4	41.4	10.6	33.1	73	94.6	44.5	42.1	42.7	0
HT	94	HT R + C	14.1	76.3	18.3	12.6	2.3	0	0	0	45	30.9	35.4	49.6	59.8	67.4	75.8	45.5	27	32.3	62.3	67.4	70.3	76.3	44.7	35.6	38.7	22	64.4	80.7	85.6	40.9	20.1	27	25.1	37.4	50.6	67.2	44	38.8	40.8	6	38.1	72.7	91.3	45.7	43.7	44.3	0.3
HT	95	HT L	10.1	36.6	21.7	15.3	1.3	0.9	0.2	0.1	48	37.8	42.2	74.5	85.1	89.2	92	49.2	45.3	46.9	85.7	95.5	97.5	98.4	43	34.7	37.7	0.9	33.2	70.6	82.7	45.8	33.9	40.3	46.8	76.5	83.8	89.3	40.3	37.4	37.9	0	1.4	13.5	41.9	40.9	38.3	38.8	0
HT	96	HT R	6.7	24.3	11.9	9	0.6	0	0	0	49.2	43.3	46.5	83.8	93.4	95.4	97.1	49.9	47.1	47.7	91.9	99.8	99.9	100	38.5	31.2	34.5	0	0.1	9.2	28.9	41	8.4	17.7	47.1	65.2	70.2	73.7	36.4	8.6	12.6	36.2	48.7	52.5	55.2	42.3	34.1	35.4	24.8
HT	97	HT R	5.4	19.8	9.4	6.7	0.4	0	0	0	49	41.8	45.3	80	90.6	94	96	49.8	45.9	47.1	87.4	97	98.9	99.6	39.9	34.9	36.6	0	0.6	11.8	44	35.6	8.9	15.4	13.3	24.2	40.3	48.9	37.7	21.2	25.7	21.7	25	28.3	32.2	38	29.8	31.5	1
HT	98	HT L + IMN	7.1	43.7	9.3	5	5	0.9	0.4	0.2	47.8	36.3	41.5	73.3	83.8	88.2	91.1	48.7	41.5	45.5	81.9	91.1	94	95.5	41.8	34.4	37.5	0	12.7	49.8	72.3	47.4	37.6	43.6	67.2	86.3	91.4	93.4	41.4	21.9	25.8	39.5	49.6	56.8	63.2	36.5	28.7	29.9	1.1
HT	99	HT R	6.8	24.4	13.5	7.9	0.4	0	0	0	49.4	40.8	45.1	82.4	90.3	93.4	95.2	50.4	46.2	47.7	90.8	97.6	99.1	99.4	40.4	35.5	37.2	0	3.2	20.2	50.3	36.1	5.9	13.8	3	18.7	47.8	57.4	33.3	20.1	25.1	0	0.7	3.7	9.4	37.1	33.8	34.4	0
HT	100	HT L	7.5	27.1	15.1	10.7	1.2	1.2	0.7	0.4	48	39.3	43.1	71.2	84.9	90.5	93.7	49.2	45.2	46.5	83.9	95.4	98.7	99.3	42.6	36.8	39.7	0	18.1	55	86.7	45.7	36.6	38.7	38.1	70.5	80.4	85.5	44.9	37.5	38.1	34	48.3	56.2	69.8	40.8	36.4	37.3	5
[truncated: 10 more columns]
